# Supplementary material for: Nisoldipine Inhibits Influenza A Virus Infection by Interfering with Virus Internalization Process
Source: Viruses. 2022 Dec 8;14(12):2738. doi: 10.3390/v14122738 (PMC9785492; doi:10.3390/v14122738)
Supplement: Supplementary file 1 [file viruses-14-02738-s001.zip]

Archive with 1 entries (1 files):
- viruses-1963322-supplementary.pdf
